# Supplementary material for: Myocardial infarction elevates endoplasmic reticulum stress and protein aggregation in heart as well as brain
Source: Mol Cell Biochem. 2023 Nov 3;479(10):2741–53. doi: 10.1007/s11010-023-04856-3 (PMC11455681; doi:10.1007/s11010-023-04856-3)
Supplement: Supplementary file 3 — Supplementary file3 (XLSX 17 KB) [file 11010_2023_4856_MOESM3_ESM.xlsx]

## Sheet: Sheet1
Protein	Role in Cardiovascular Aging and disease	Sham-MI	MI	EMI		MI/Sham	PMI/Sham	EMI/Sham	PEMI/Sham	HT/Y	PHT/Y		Brain - MI/Sham	Brain -EMI/SHAM
14-3-3 proteins*	Signal-transduction roles; interacts w. tau; risk factors for diabetic CVD, Alzheimer's disease	12	26	7.33333		2.16667	0.4246	0.611111	0.7	0.428571	0.02347		1.09028	1.22917
Alpha-actinin-3	F-actin cross-linking protein, angiotensin-II induced; implicated in chronic heart failure	31.6667	87.6667	20.1		2.76842	0.0608	0.634737	0.5	0.00163934			0.972603	1.23288
Apolipoprotein A-I	Risk factor for coronary artery heart disease	0.1	4.33333	0.1		43.3333	0.0086	1		120	0.00452		0.8	1.4
Apolipoprotein A-IV	Serum marker for prognosis of coronary artery disease	0.333333	9	0.1		27	0.0002	0.3	0.99	120	0.0001		ND	ND
Apolipoprotein E*	Affects lipoprotein metabolism, vasculature; allelic risk factor for CVD and Alzheimer’s	3.33333	12.3333	0.1		3.7	0.2274	0.03	0.37	1			1.18519	1.25926
Cardiac phospholamban	Key regulator of cardiac contractility, implicated in heart-failure pathology	3.33333	9.66667	2.66667		2.9	0.1401	0.8	0.67	70	0.0054		ND	ND
Catalase	Antiox. enzyme opposing H2O2 toxicity, DNA damage, apoptosis, CHD cardiomyopathy	0.333333	7	0.666667		21	0.0107	2	0.16	0.5	0.04187		1.11111	1.33333
Clusterin	Multiple effects in liver and macrophages contributing to increases CVD risk	3.67	26.33	2		7.17439	0.0452	0.544959	0.0498	30	0.0012		1.13	1.03
Complement C3	Marker of CHD, CVD & Alzheimer risk; associated with serum TAG, atherosclerosis	1.33333	38.6667	0.333333		29	0.032	0.25	0.49	1.5	0.05418		1	4
Fibrillin-1, -2	Major components of connective tissue microfibrils; Fbn-1 is involved in CV disorders	8	48.3333	10.1		6.04167	0.0109	1.2625	0.63	0.897015	0.5421		1.2	1.11667
Fibronectin	Serum levels significantly reduced with coronary heart disease, esp. congenital CHD	39.6667	166	34		4.18487	0.0195	0.857143	0.87	1.15789	0.07421		ND	ND
Filamin-A	Filamins interact with integrins, transmembrane receptor complexes, 2nd messengers	9.66667	58.6667	17.6667		6.06897	0.0007	1.82759	0.14	4	0.02587		1	1
Filamin-B	Defects impair cardiac development	4.33333	75.3333	11.3333		17.3846	0.0001	2.61538	0.08	180	0.0001		1	1.18182
Filamin-C	Splicing of filamin C gamma (FLNC) is significantly altered in ischemic cardiomyopathy	55	174.667	52		3.17576	0.0746	0.945455	0.91	2.71698	0.04684		ND	ND
Gamma-enolase	Serum neuron-specific enolase; predicts outcome following cardiac arrest	8.33333	14.3333	3.33333		1.72	0.926	0.4	0.37	0.00497512			1.06623	0.97351
Glial fibrillary acidic prot. / GFAP	“Brain-specific” marker of CHD, brain injury during cardiac surgery; phospho-marker of AD	35.6667	35	25.3333		0.981308	0.9803	0.71028	0.65	0.666667	0.02149		0.959064	0.994152
Histone H1.4	Inter-nucleosome histone; condenses chromatin; binds amyloid fibrils in Alzheimer’s	10.3333	33	24		3.19355	0.0865	2.32258	0.02	0.913043	0.06581		0.822785	0.981013
Histone H1t	Inter-nucleosome histone; condenses chromatin; binds amyloid fibrils in Alzheimer’s	3.33333	7.66667	7.33333		2.3	0.3671	2.2	0.13	1			ND	ND
Histone H2A type 2-B	Core component of nucleosome; epigenetic regulator of expression; implicated in HD	19.3333	74.6667	32.6667		3.86207	0.0066	1.68966	0.23	1			0.95302	1.30872
Histone H2B type 2E	Core component of nucleosome, involved in epigenetic regulation of expression	17	48.3333	27.3333		2.84314	0.0184	1.60784	0.08	1			ND	ND
HSP 90-α	Chaperone for protein folding, quality control; implicated in tau & prion aggregation	23.6667	50.3333	23.3333		2.12676	0.0398	0.985915	0.97	0.565217	0.54136		1.07895	1.01128
Laminin subunit α-2, 4, 5	ECM glycoprotein involved in cell adhesion; implic. in cardiac myopathy, hypertrophy	12.3333	34.3333	10.3333		2.78378	0.1058	0.837838	0.7	0.637011	0.21873		0.814815	1.03704
Laminin subunit β-1, 2	β-2 deficiency implic. in cardiomyopathy (aged mdx model of Duchenne musc. dystr.)	20.3333	72.6667	21		3.57377	0.0903	1.03279	0.93	0.0715603	0.034187		0.934211	1.07237
Lipoprotein lipase	Involved in lipid metabolism disorders; risk factor for ischemic stroke and CHD	0.1	4	0.333333		40	0.0025	3.33333	0.37	0.166667	0.014975		ND	ND
Neural precursor cell expressed developmentally down-regulated protein 4, Nedd4	Implicated in hypertension, myocardial infarction and heart failure	0.56	26.89	0.33		48.0179	0.0348	0.589286	0.001	10	0.0054		0.86	0.93
Nidogen-1	Decreased in cardiomyopathy (‘aged mdx’ model of Duchenne muscular dystrophy)	10.3333	50.1	13.6667		4.84839	0.0332	1.32258	0.47	0.949138	0.04219		0.885714	1.32857
Periostin	Implic. in cardiac remodeling; used as an injectable therapeutic agent for heart failure	11	108.333	11.3333		9.84848	0.0075	1.0303	0.96	70	0.0012		ND	ND
Plectin-1	Cytoskeletal linker protein, important in neuromuscular synapse integrity	33.6667	322.333	113		9.57426	0.0013	3.35644	0.13	0.608696	0.054826		1.12245	0.989796
Proteasome s.u. β-2, 4, 8	Regulatory subunits; β-8 responds to γ-interferon, implicated in auto-inflammation	0.1	3	0.1		30	0.16	1		3.25	0.05412		1.42857	1.25
Sarco-/endoplasmic reticulum Ca++ ATPase 1 (SERCA1)	Plays a major role in controlling excitation/contraction coupling; implicated in CVD	46	132.667	28.3333		2.88406	0.3182	0.615942	0.44	0.00075188			1.08108	0.945946
Serotransferrin	Biomarker decreased in rheumatic valvular heart disease	1.66667	14	2		8.4	0.1585	1.2	0.72	3	0.04735		1.19231	1.26923
Stress-70 protein, mitoc.	Chaperone implicated in CVD, hypertrophy, and cellular aging	43.6667	75.3333	27.6667		1.72519	0.0921	0.633588	0.21	0.5	0.01259		1.02532	1.12658
Tar DNA-binding prot. 43 /TDP-43	Implicated in ALS, involved in mRNA processing	13.1	59	22.3		4.50382	0.113	1.70229	0.35	20	0.0197		10.67	14
Transthyretin	Alzheimer cofactor; mutations affect amyloid deposits in heart and peripheral nerves	0.1	2.66667	0.1		26.6667	0.0015	1	0.37	60	0.0145		1.09091	1.09091
Trim28	Implicated in artherosclerosis	3.67	11	25.33		2.99728	0.0752	6.90191	0.0687	1	0.0215		0.92	1.2
Vimentin	Binds/regulates ALOX15 promoter; implicated in dilated cardiomyopathy, Alzheimer’s	86	444	199.333		5.16279	0.0067	2.31783	0.17	0.913043	0.05436		0.729167	1.03646
Vinculin	Decreased expression, mutations associated w. myocardial ischemia, atherosclerosis	8.66667	36	14.3333		4.15385	0.001	1.65385	0.22	7	0.0482		0.842105	1.24561
Vitronectin	Protein associated with CVD; also predicts risk for patients receiving coronary stents	2	38.3333	0.333333		19.1667	0.0096	0.166667	0.44	2.33333	0.06412		1.83333	3.33333
vWF A protein 1	Von Willebrand factors aid in matrix assembly, favor platelet adhesion; implic. in CVD	0.1	4.66667	0.1		46.6667	0.048	1	0.024	30	0.03698		ND	ND
