# Supplementary material for: Myocardial infarction elevates endoplasmic reticulum stress and protein aggregation in heart as well as brain
Source: Mol Cell Biochem. 2023 Nov 3;479(10):2741–53. doi: 10.1007/s11010-023-04856-3 (PMC11455681; doi:10.1007/s11010-023-04856-3)
Supplement: Supplementary file 4 — Supplementary file4 (XLSX 14 KB) [file 11010_2023_4856_MOESM4_ESM.xlsx]

## Sheet: Sheet1
	Protein	Function	Mice Brain Sham	Mice Brain MI	Mice Brain EMI	MI/Sham	P MI/Sham	MI/EMI	P MI/EMI	Mice Heart Sham	Mice Heart MI	Mice Heart EMI	MI/Sham	P MI/Sham	MI/EMI	P MI/EMI
	Arf-GAP with GTPase (AGAP2)	GTPase-activating protein (GAP) for ARF1 and ARF5, anti-apoptotic activity	0.1	7.73333	0.1	77.3333	0.002	77.3333	0.006426	2.66667	4.33333	4.33333	1.625	0.0277603	1	0.00246
	Ankyrin-2 (ANK2)	Plays an essential role in the localization and membrane stabilization of ion transporters and ion channels in cardiomyocytes	0.1	9.06667	0.1	90.6667	0.01	90.6667	0.03213	23	42	42.6667	1.82609	0.138802	0.984375	0.0123
	Serine/threonine-protein kinase (ARAF)	Involved in the transduction of mitogenic signals from the cell membrane to the nucleus and also regulates the TOR signaling cascade.	0.1	1.06667	0.1	10.6667	0.23	10.6667	0.73899	0.666667	2	2.66667	3	0.145	0.75	0.2829
	Calcium/calmodulin-dependent protein kinase (CAMK2A)	Enhances voltage-gated sodium channel Nav1. 6 activity and neuronal excitability	0.1	15.0333	0.1	150.333	0.014	150.333	0.044982	58.3333	101.667	97.6667	1.74286	0.194322	1.04096	0.01722
	ATP-dependent RNA helicase (DHX15)	RNA helicase involved in mRNA processing and antiviral innate immunity	0.1	4.36667	0.1	43.6667	0.056	43.6667	0.179928	0.1	3	9.33333	30	0.777289	0.321429	0.06888
	DLG-Associated Protein 1 (DLGAP1)	Act as scaffold proteins and are involved in signalling to and from glutamate receptors	0.1	12.0667	0.1	120.667	0.078	120.667	0.250614	4.33333	6	6	1.38462	0.0874	1	0.09594
	DnaJ heat shock protein family (Hsp40) member B6 (DNAJB6)	Molecular chaperone involved in protein folding and oligomeric protein complex assembly	0.1	1.4	0.1	14	0.046	14	0.147798	1.33333	2.33333	2.33333	1.75	0.638487	1	0.05658
	Enolase 1 (ENO1)	Glycolytic enzyme, structural lens protein and tumor suppresor	0.1	17.0667	0.1	170.667	0.12	170.667	0.38556	31.6667	45.6667	70	1.44211	0.0158	0.652381	0.1476
	Phenylalanyl-tRNA synthetase subunit beta (FARSB)	Responsible for attaching L-phenylalanine to the terminal adenosine of the appropriate tRNA in presence of ATP	0.1	3.03333	0.1	30.3333	0.365	30.3333	0.257	0.666667	1.66667	2.33333	2.5	0.0145	0.714286	0.44895
	Fibroblast growth factor receptor 2 (FGFR2)	Tyrosine-protein kinase, plays an essential role in the regulation of cell proliferation, differentiation, migration and apoptosis	0.1	1.4	0.1	14	0.058	14	0.186354	1	2	2	2	0.805049	1	0.07134
	Golgin A3 (GOLGA3)	Play role in nuclear transport and Golgi apparatus localization	0.1	1.06667	0.1	10.6667	0.0145	10.6667	0.0465885	1.66667	2	1.66667	1.2	0.201262	1.2	0.017835
	L-lactate dehydrogenase A chain (LDHA)	Interconverts simultaneously and stereospecifically pyruvate and lactate with concomitant interconversion of NADH and NAD+	0.1	2.73333	0.1	27.3333	0.0125	27.3333	0.0401625	6	12.3333	19.3333	2.05556	0.173502	0.637931	0.015375
	MAP kinase-activating death domain protein (MADD)	Guanyl-nucleotide exchange factor that regulates small GTPases of the Rab family	0.1	6.06667	0.1	60.6667	0.0147	60.6667	0.0472311	0.1	1.66667	1.66667	16.6667	0.204038	1	0.018081
	Methionine aminopeptidase 2 (MAP2)	Cotranslationally removes the N-terminal methionine from nascent proteins	0.1	26.0667	0.1	260.667	0.035	260.667	0.112455	26.3333	48	48	1.82278	0.485806	1	0.04305
	Myeloid leukemia factor 2 (MLF2)	Involved in regulation of transcription	0.1	1.06667	0.1	10.6667	0.052	10.6667	0.167076	3	6.66667	7	2.22222	0.0148	0.952381	0.06396
	Proteasome 20S subunit alpha 3 (PSMA3)	Multicatalytic Proteinase complex with a highly ordered ring-shaped 20S core structure	0.1	1.06667	0.1	10.6667	0.65	10.6667	0.258	1	3	3.66667	3	0.0145	0.818182	0.7995
	Proteasome 26S subunit, non-ATPase 11	Multicatalytic Proteinase complex with a 20S core and 19S regulator	0.1	1.4	0.1	14	0.078	14	0.250614	1.33333	2.66667	8.33333	2	0.0258	0.32	0.09594
	Ras-related protein Rab-3D (RAB3D)	Involved in protein transport and exocytosis	0.1	8.06667	0.1	80.6667	0.254	80.6667	0.816102	0.1	0.1	0.1	1	0.0478	1	0.31242
	Rap guanine nucleotide exchange factor 2 (RAPGEF2)	Members of the RAS subfamily of GTPases that function in signal transduction	0.1	8.4	0.1	84	0.324	84	0.026	1	2	2	2	0.11232	1	0.39852
	Regulating synaptic membrane exocytosis protein 1 (RIMS1)	Rab effector involved in exocytosis and essential for maintaining normal probability of neurotransmitter release	0.1	9.73333	0.1	97.3333	0.257	97.3333	0.825741	1.66667	3	3	1.8	0.087	1	0.31611
	Solute carrier family 12 member 6 (SLC12A6)	Member of the K-Cl cotransporter (KCC) family, involved in lowering intracellular chloride concentrations below the electrochemical equilibrium potential	0.1	1.4	0.1	14	0.1546	14	0.49673	2.33333	4	4	1.71429	0.065	1	0.190158
	Striatin-4 (STRN4)	Binds calmodulin in a calcium dependent manner and functions as scaffolding or signaling protein.	0.1	1.06667	0.1	10.6667	0.004	10.6667	0.012852	1.66667	3.33333	3.66667	2	0.0555206	0.909091	0.00492
